# Supplementary material for: New Insights on the PBMCs Phospholipidome in Obesity Demonstrate Modulations Associated with Insulin Resistance and Glycemic Status
Source: Nutrients. 2021 Sep 29;13(10):3461. doi: 10.3390/nu13103461 (PMC8541295; doi:10.3390/nu13103461)
Supplement: Supplementary file 1 [file nutrients-13-03461-s001.zip]

Archive with 1 entries (1 files):
- nutrients-1371910-supplementary.pdf
